# Supplementary material for: Intranasal Liposomal Formulation of Spike Protein Adjuvanted with CpG Protects and Boosts Heterologous Immunity of hACE2 Transgenic Mice to SARS-CoV-2 Infection
Source: Vaccines (Basel). 2023 Nov 20;11(11):1732. doi: 10.3390/vaccines11111732 (PMC10675295; doi:10.3390/vaccines11111732)
Supplement: Supplementary file 1 [file vaccines-11-01732-s001.zip]

Archive with 1 entries (1 files):
- vaccines-2666146-supplementary.docx
